# Supplementary material for: Virtual reality exposure and response prevention in the treatment of obsessive-compulsive disorder in patients with contamination subtype in comparison with in vivo exposure therapy: a randomized clinical controlled trial
Source: BMC Psychiatry. 2022 Nov 28;22:740. doi: 10.1186/s12888-022-04402-3 (PMC9706986; doi:10.1186/s12888-022-04402-3)
Supplement: Supplementary file 1 — Additional file 1. [file 12888_2022_4402_MOESM1_ESM.xlsx]

## Sheet: Sheet1
Table Supplementary file 1:All datasets on which the conclusions of the manuscript rely are included in this table ( Datasets of the YBOX,BDI_II,BAI,OBQ_44 and WHODAS in week0, week 12 and follow-up ).
Age	Gender	Education	Marital status	YBOCS week 0	YBOCS week 12	YBOCS follow up	BDI-II week 0	BDI-II week 12	BDI-II follow up	BAI week 0	BAI week 12	BAI follow up	OBQ-44 week 0	OBQ-44 week 12	OBQ-44 follow up	WHODAS-2 week 0	WHODAS-2 week 12	WHODAS-2 follow up	Obsession subscale week 0	Obsession subscale week 12	Obsession subscale follow up	Compulsion subscale week 0	Compulsion subscale week 12	Compulsion subscale follow up	Group
39	2	2	2	40	33	33	25	20	22	63	53	52	226	176	176	148	128	133	18	15	15	22	18	18	Control
50	2	2	2	37	29	31	22	19	19	53	41	41	188	149	151	145	129	133	20	14	17	17	15	14	Control
49	2	2	2	35	27	29	24	21	21	58	46	49	210	186	184	138	122	125	19	14	14	16	13	15	Control
33	1	1	2	38	30	31	19	16	16	64	52	54	204	166	161	119	103	108	20	16	17	18	14	14	Control
45	2	2	2	33	28	30	23	22	21	28	24	27	191	160	162	109	101	106	15	14	16	18	14	14	Control
48	1	1	2	25	16	18	14	10	10	28	16	18	161	119	116	102	81	88	14	8	8	11	8	10	Control
35	2	2	2	27	18	21	17	13	12	37	23	24	193	146	144	96	78	83	17	11	13	10	7	8	Control
49	2	2	1	28	20	21	22	18	20	26	18	19	177	136	137	114	93	96	15	11	12	13	9	9	Control
23	2	2	1	29	23	27	19	17	17	39	31	31	179	147	146	110	99	104	15	11	13	14	12	14	Control
27	2	2	2	28	22	24	24	21	21	35	25	25	181	146	148	70	61	66	12	8	9	16	14	15	Control
22	1	1	1	29	24	26	18	16	16	29	22	22	173	140	141	99	86	92	15	13	13	14	11	13	Control
32	1	1	1	20	13	17	18	14	14	24	15	17	176	139	136	64	45	50	12	10	12	8	3	5	Control
38	1	1	1	17	11	13	17	14	15	24	15	16	120	86	89	72	59	67	9	7	8	8	4	5	Control
42	1	1	2	18	11	13	16	13	13	23	15	16	118	86	89	65	54	57	10	7	8	8	4	5	Control
43	2	2	2	38	24	24	28	25	23	51	35	30	235	163	159	148	124	128	20	14	13	18	10	11	Intervention
40	2	2	2	36	24	23	25	21	21	57	31	33	230	161	159	142	110	110	17	12	12	19	12	11	Intervention
41	2	2	2	32	20	21	20	16	19	49	24	24	167	125	125	107	76	71	17	10	11	15	10	10	Intervention
39	2	2	2	34	22	24	19	20	22	51	39	40	176	123	124	103	83	83	16	11	12	18	11	12	Intervention
36	2	2	1	35	23	23	21	16	17	42	31	31	170	116	110	97	63	70	19	12	12	16	11	11	Intervention
39	2	2	2	36	26	25	25	20	20	51	24	24	216	161	160	95	65	64	17	13	11	19	13	14	Intervention
36	2	2	2	31	17	19	163	113	110	29	21	23	163	113	110	151	136	134	14	7	7	17	10	12	Intervention
42	1	1	1	33	20	20	19	17	17	42	31	31	179	114	114	116	90	88	16	11	10	17	9	10	Intervention
27	2	2	2	31	16	18	20	19	20	38	23	23	181	133	134	106	90	93	18	8	10	13	8	8	Intervention
19	2	2	1	26	15	15	17	14	15	24	17	18	170	119	121	149	124	122	15	10	9	11	5	6	Intervention
33	2	2	2	31	15	15	27	22	25	31	23	23	203	148	150	165	142	142	17	8	8	14	7	7	Intervention
26	2	2	1	27	14	16	18	17	19	27	21	19	150	103	103	63	45	48	13	7	8	14	7	8	Intervention
35	2	2	2	25	15	15	20	18	18	29	22	22	169	118	116	94	85	87	12	6	7	13	9	8	Intervention
31	2	2	1	30	17	17	22	20	21	35	29	28	171	127	125	76	60	62	17	9	9	13	8	8	Intervention
48	2	2	1	29	15	14	23	20	22	33	27	28	182	130	126	65	55	55	15	6	6	14	9	8	Intervention
